# Supplementary material for: Targeting mTOR with MLN0128 Overcomes Rapamycin and Chemoresistant Primary Effusion Lymphoma
Source: mBio. 2019 Feb 19;10(1):e02871-18. doi: 10.1128/mBio.02871-18 (PMC6381283; doi:10.1128/mBio.02871-18)
Supplement: TABLE S1 [file mBio.02871-18-st001.xlsx]

## Sheet: Supplemental Table 1
Compound Name	MLN0128	MLN0128	MLN0128	MLN0128	BEZ-235
Compound Concentration (nM)	25	250	10000	10000	10000
AAK1	91	84	77	55	49
ABL1(E255K)-phosphorylated	84	78	29	0.7	53
ABL1(F317I)-nonphosphorylated	100	91	71	33	89
ABL1(F317I)-phosphorylated	98	76	43	16	100
ABL1(F317L)-nonphosphorylated	91	80	48	5	76
ABL1(F317L)-phosphorylated	100	68	29	0.45	99
ABL1(H396P)-nonphosphorylated	100	32	4.3	0.2	37
ABL1(H396P)-phosphorylated	90	90	38	1.3	66
ABL1(M351T)-phosphorylated	98	55	40	1.4	94
ABL1(Q252H)-nonphosphorylated	92	44	21	0	18
ABL1(Q252H)-phosphorylated	100	83	29	1.3	51
ABL1(T315I)-nonphosphorylated	100	100	82	22	70
ABL1(T315I)-phosphorylated	100	82	78	19	81
ABL1(Y253F)-phosphorylated	98	99	42	1.3	67
ABL1-nonphosphorylated	93	65	34	1.4	40
ABL1-phosphorylated	88	88	41	1.6	63
ABL2	98	100	81	26	78
ACVR1	72	19	2.3	0.3	23
ACVR1B	87	82	34	12	84
ACVR2A	97	53	20	2	81
ACVR2B	99	56	29	12	100
ACVRL1	74	43	12	11	42
ADCK3	80	92	84	65	80
ADCK4	93	100	90	100	90
AKT1	94	75	85	84	100
AKT2	85	92	100	69	84
AKT3	99	99	60	29	90
ALK	83	74	68	59	100
ALK(C1156Y)	100	76	81	17	35
ALK(L1196M)	100	97	55	69	42
AMPK-alpha1	100	94	75	60	59
AMPK-alpha2	91	97	99	91	100
ANKK1	87	74	71	100	100
ARK5	99	100	95	89	19
ASK1	100	100	97	100	92
ASK2	96	93	95	41	72
AURKA	99	86	79	37	59
AURKB	90	88	84	43	70
AURKC	52	80	78	55	84
AXL	96	92	75	21	22
BIKE	70	91	79	50	74
BLK	100	95	32	1.1	47
BMPR1A	89	87	28	12	79
BMPR1B	59	4.1	0.5	0	60
BMPR2	97	82	100	43	99
BMX	83	91	80	61	86
BRAF	87	74	78	23	95
BRAF(V600E)	82	64	58	12	100
BRK	88	99	55	12	100
BRSK1	85	89	100	45	66
BRSK2	100	98	96	83	76
BTK	80	89	80	93	100
BUB1	92	74	72	42	53
CAMK1	93	78	78	40	53
CAMK1B	94	100	61	100	100
CAMK1D	94	87	81	34	61
CAMK1G	87	91	78	70	69
CAMK2A	95	92	61	28	68
CAMK2B	94	84	80	41	61
CAMK2D	87	87	31	36	71
CAMK2G	97	89	74	30	75
CAMK4	88	100	100	68	68
CAMKK1	100	100	87	68	52
CAMKK2	94	92	87	45	21
CASK	75	84	72	21	93
CDC2L1	89	99	95	75	88
CDC2L2	90	94	94	64	60
CDC2L5	88	94	71	62	91
CDK11	93	83	72	16	100
CDK2	88	96	92	0.7	91
CDK3	100	89	89	85	82
CDK4	95	88	61	100	100
CDK4-cyclinD1	85	75	84	89	100
CDK4-cyclinD3	97	100	75	80	94
CDK5	95	93	100	74	67
CDK7	99	96	86	48	40
CDK8	91	89	85	26	93
CDK9	94	99	90	60	77
CDKL1	93	94	99	65	58
CDKL2	93	98	90	91	1.2
CDKL3	95	96	100	95	21
CDKL5	83	97	81	100	100
CHEK1	91	95	93	90	88
CHEK2	93	93	71	59	79
CIT	87	76	83	52	20
CLK1	100	95	84	65	4
CLK2	98	90	95	41	13
CLK3	95	91	91	71	46
CLK4	99	95	97	48	5
CSF1R	80	36	5.3	0	26
CSF1R-autoinhibited	64	46	31	2.9	29
CSK	100	87	83	43	55
CSNK1A1	67	89	27	4.2	68
CSNK1A1L	88	77	48	6.1	79
CSNK1D	55	13	5.1	0.75	73
CSNK1E	52	5.6	2.5	0.8	55
CSNK1G1	96	93	82	56	86
CSNK1G2	100	96	89	36	57
CSNK1G3	100	98	87	42	59
CSNK2A1	86	100	63	59	58
CSNK2A2	99	98	90	75	37
CTK	65	33	48	81	85
DAPK1	86	88	98	74	68
DAPK2	95	92	80	71	67
DAPK3	98	96	79	66	57
DCAMKL1	79	86	83	48	74
DCAMKL2	90	100	100	47	54
DCAMKL3	89	91	93	26	60
DDR1	75	29	8	0	61
DDR2	80	22	7.2	0.85	72
DLK	97	86	62	90	100
DMPK	100	100	98	99	46
DMPK2	95	99	82	25	77
DRAK1	93	89	100	70	78
DRAK2	89	98	93	50	54
DYRK1A	76	91	89	76	76
DYRK1B	96	92	96	100	100
DYRK2	100	99	87	67	68
EGFR	88	99	93	65	71
EGFR(E746-A750del)	75	91	83	45	95
EGFR(G719C)	92	98	89	39	80
EGFR(G719S)	88	86	96	40	81
EGFR(L747-E749del, A750P)	83	90	90	44	57
EGFR(L747-S752del, P753S)	64	76	79	69	100
EGFR(L747-T751del,Sins)	88	100	91	53	85
EGFR(L858R)	95	95	81	43	68
EGFR(L858R,T790M)	97	91	62	42	56
EGFR(L861Q)	86	97	84	43	78
EGFR(S752-I759del)	98	89	100	35	86
EGFR(T790M)	99	82	76	30	51
EIF2AK1	96	99	95	93	100
EPHA1	100	100	71	20	72
EPHA2	94	95	84	52	94
EPHA3	92	91	78	59	64
EPHA4	93	100	90	81	74
EPHA5	97	99	93	63	70
EPHA6	83	99	89	61	78
EPHA7	96	100	100	89	81
EPHA8	94	99	95	29	69
EPHB1	95	97	90	74	84
EPHB2	91	100	92	72	76
EPHB3	82	99	91	79	81
EPHB4	90	100	94	75	83
EPHB6	91	67	24	1.4	64
ERBB2	100	91	59	8.5	75
ERBB3	96	100	72	17	28
ERBB4	96	97	89	80	88
ERK1	100	100	86	50	90
ERK2	96	99	97	61	79
ERK3	92	99	100	100	100
ERK4	93	100	97	94	94
ERK5	94	99	92	77	88
ERK8	100	97	95	85	61
ERN1	91	83	59	64	100
FAK	86	81	88	68	95
FER	100	98	94	96	72
FES	95	100	99	69	83
FGFR1	97	72	47	6.2	80
FGFR2	96	91	54	13	91
FGFR3	87	90	56	19	89
FGFR3(G697C)	97	100	74	18	79
FGFR4	93	100	63	15	100
FGR	91	99	53	7.2	61
FLT1	72	87	72	17	80
FLT3	91	50	23	3.3	27
FLT3(D835H)	92	78	49	17	18
FLT3(D835V)	62	57	16	24	23
FLT3(D835Y)	100	69	68	20	8.4
FLT3(ITD)	86	82	57	12	11
FLT3(ITD,D835V)	68	69	71	29	7.5
FLT3(ITD,F691L)	72	94	95	37	25
FLT3(K663Q)	83	51	31	11	22
FLT3(N841I)	89	68	51	8.7	17
FLT3(R834Q)	100	90	74	97	100
FLT3-autoinhibited	56	40	25	5.2	84
FLT4	92	89	84	49	69
FRK	89	100	66	21	99
FYN	95	85	43	10	99
GAK	97	83	47	5.6	48
GCN2(Kin.Dom.2,S808G)	95	84	100	23	53
GRK1	97	96	75	41	60
GRK2	60	78	87	100	100
GRK3	76	90	87	100	97
GRK4	96	100	93	95	90
GRK7	97	83	97	57	91
GSK3A	93	96	83	89	84
GSK3B	93	99	72	79	85
HASPIN	97	75	43	2	3
HCK	81	82	34	2.6	63
HIPK1	98	99	62	35	53
HIPK2	86	86	100	72	100
HIPK3	77	97	68	23	76
HIPK4	84	88	76	41	100
HPK1	94	100	100	60	22
HUNK	100	98	84	93	90
ICK	77	78	42	0.5	52
IGF1R	100	100	90	81	99
IKK-alpha	98	91	78	64	73
IKK-beta	90	80	86	55	68
IKK-epsilon	96	76	68	16	70
INSR	92	74	63	18	67
INSRR	100	92	76	32	90
IRAK1	87	82	51	16	25
IRAK3	90	85	46	14	39
IRAK4	100	100	65	43	42
ITK	93	98	93	87	70
JAK1(JH1domain-catalytic)	100	91	99	79	3.3
JAK1(JH2domain-pseudokinase)	71	81	90	20	5.1
JAK2(JH1domain-catalytic)	88	90	72	88	15
JAK3(JH1domain-catalytic)	90	91	68	26	0
JNK1	100	82	82	40	49
JNK2	100	81	71	29	49
JNK3	100	82	64	40	66
KIT	93	78	25	1.1	69
KIT(A829P)	69	38	19	17	82
KIT(D816H)	100	98	61	47	97
KIT(D816V)	95	90	43	3.2	38
KIT(L576P)	87	49	30	7.8	56
KIT(V559D)	85	60	18	0.85	57
KIT(V559D,T670I)	96	95	75	27	82
KIT(V559D,V654A)	92	98	100	38	92
KIT-autoinhibited	79	76	59	7.8	100
LATS1	89	90	95	56	76
LATS2	85	74	70	34	94
LCK	100	69	17	1.5	41
LIMK1	100	100	75	47	86
LIMK2	94	97	74	66	85
LKB1	100	92	88	100	95
LOK	97	89	60	13	70
LRRK2	95	82	73	100	49
LRRK2(G2019S)	94	88	100	100	100
LTK	95	98	73	25	12
LYN	88	94	81	23	89
LZK	90	89	89	60	75
MAK	70	54	90	100	100
MAP3K1	85	93	68	41	67
MAP3K15	81	84	53	39	82
MAP3K2	82	90	45	6.6	43
MAP3K3	99	92	46	5.7	55
MAP3K4	99	97	100	53	90
MAP4K2	87	87	96	32	0.4
MAP4K3	90	99	73	49	49
MAP4K4	99	100	100	85	56
MAP4K5	100	97	97	62	37
MAPKAPK2	93	100	92	75	66
MAPKAPK5	92	83	92	88	70
MARK1	96	98	95	77	57
MARK2	100	86	61	53	77
MARK3	98	88	47	32	69
MARK4	92	81	94	57	51
MAST1	76	70	86	55	76
MEK1	76	23	3.3	0.05	35
MEK2	90	37	8.3	0.15	27
MEK3	90	92	52	14	61
MEK4	90	100	51	10	93
MEK5	63	7.5	0.65	0.05	3.9
MEK6	99	89	80	65	83
MELK	100	93	78	24	32
MERTK	98	95	90	29	39
MET	100	96	85	41	72
MET(M1250T)	80	100	92	30	67
MET(Y1235D)	93	90	67	42	71
MINK	93	86	66	38	30
MKK7	97	85	88	69	94
MKNK1	100	92	100	96	83
MKNK2	100	74	37	10	93
MLCK	89	84	91	50	68
MLK1	100	100	84	93	98
MLK2	97	83	79	70	87
MLK3	100	96	66	33	46
MRCKA	100	97	93	73	78
MRCKB	91	97	86	75	91
MST1	100	100	73	31	55
MST1R	85	95	95	100	100
MST2	83	82	100	100	32
MST3	93	90	92	44	78
MST4	100	94	77	18	97
MTOR	0	4.3	0	0	0
MUSK	97	97	91	51	64
MYLK	100	93	86	9.6	56
MYLK2	96	89	84	64	70
MYLK4	96	92	82	73	86
MYO3A	100	97	78	20	61
MYO3B	74	87	90	38	62
NDR1	91	80	85	20	69
NDR2	100	92	76	33	79
NEK1	91	94	75	74	83
NEK10	81	70	75	72	59
NEK11	100	81	68	100	100
NEK2	94	89	76	52	94
NEK3	99	85	93	33	48
NEK4	99	96	68	66	79
NEK5	96	96	94	69	47
NEK6	92	84	85	86	87
NEK7	100	74	11	61	92
NEK9	100	95	69	72	94
NIK	99	97	73	91	100
NIM1	91	81	51	90	100
NLK	84	81	61	15	66
OSR1	86	77	67	93	100
p38-alpha	93	99	96	86	100
p38-beta	91	98	95	88	75
p38-delta	86	88	76	90	85
p38-gamma	89	91	100	72	69
PAK1	93	94	87	57	68
PAK2	93	100	65	75	70
PAK3	88	100	79	43	59
PAK4	100	97	75	65	77
PAK6	100	95	70	53	55
PAK7	94	94	90	54	77
PCTK1	91	95	69	100	100
PCTK2	92	99	92	77	94
PCTK3	93	98	99	93	85
PDGFRA	77	52	38	7.6	72
PDGFRB	82	45	8.6	0.65	38
PDPK1	100	86	93	41	54
PFCDPK1(P.falciparum)	77	57	28	0.8	44
PFPK5(P.falciparum)	76	78	100	79	96
PFTAIRE2	54	93	67	74	76
PFTK1	88	84	97	73	70
PHKG1	96	99	85	50	69
PHKG2	93	91	91	38	43
PIK3C2B	100	100	81	27	0.2
PIK3C2G	100	96	65	20	1
PIK3CA	70	11	1.2	4.5	0.4
PIK3CA(C420R)	88	13	1.4	0.4	0.2
PIK3CA(E542K)	73	12	1.2	4.3	0.25
PIK3CA(E545A)	89	15	1.8	0.35	0.15
PIK3CA(E545K)	50	10	1.7	2.7	0.1
PIK3CA(H1047L)	51	5.6	1.1	2.3	2.4
PIK3CA(H1047Y)	56	13	5.3	5.5	1.7
PIK3CA(I800L)	61	7.8	0	15	2.3
PIK3CA(M1043I)	86	1.4	0	1.1	0.2
PIK3CA(Q546K)	69	10	1	13	0.6
PIK3CB	80	26	0	0	3.4
PIK3CD	81	29	2.9	24	37
PIK3CG	21	1	0.05	0.25	3.6
PIK4CB	84	75	20	0	42
PIKFYVE	100	100	94	38	2
PIM1	89	87	85	86	76
PIM2	93	72	98	97	94
PIM3	100	100	59	85	78
PIP5K1A	88	97	90	87	77
PIP5K1C	100	100	79	25	32
PIP5K2B	100	92	100	82	82
PIP5K2C	98	93	97	20	43
PKAC-alpha	100	92	68	12	79
PKAC-beta	95	100	68	14	74
PKMYT1	96	94	87	88	85
PKN1	100	86	91	40	95
PKN2	100	100	76	78	52
PKNB(M.tuberculosis)	96	80	61	15	55
PLK1	94	90	67	82	93
PLK2	86	92	70	69	85
PLK3	90	94	99	59	85
PLK4	100	95	76	18	61
PRKCD	87	95	88	73	90
PRKCE	100	100	76	4.2	46
PRKCH	96	90	85	25	69
PRKCI	59	77	100	48	57
PRKCQ	94	100	93	44	77
PRKD1	55	80	93	31	53
PRKD2	94	99	80	61	80
PRKD3	87	96	92	33	64
PRKG1	84	100	96	77	82
PRKG2	85	90	83	84	89
PRKR	93	90	76	48	86
PRKX	92	95	90	95	88
PRP4	100	98	91	100	100
PYK2	96	90	61	56	62
QSK	91	95	95	43	74
RAF1	97	82	88	34	81
RET	98	74	53	1.5	68
RET(M918T)	94	68	40	1.1	63
RET(V804L)	91	91	96	55	56
RET(V804M)	99	81	96	45	53
RIOK1	97	97	94	44	57
RIOK2	93	100	63	48	67
RIOK3	94	97	86	49	75
RIPK1	100	98	86	57	85
RIPK2	63	40	11	1.4	52
RIPK4	85	81	41	21	55
RIPK5	80	78	78	31	42
ROCK1	89	89	37	14	99
ROCK2	94	81	61	14	100
ROS1	99	88	79	53	67
RPS6KA4(Kin.Dom.1-N-terminal)	100	100	100	80	72
RPS6KA4(Kin.Dom.2-C-terminal)	89	79	83	71	70
RPS6KA5(Kin.Dom.1-N-terminal)	100	97	91	55	71
RPS6KA5(Kin.Dom.2-C-terminal)	100	99	79	79	84
RSK1(Kin.Dom.1-N-terminal)	82	88	80	86	25
RSK1(Kin.Dom.2-C-terminal)	84	93	54	36	82
RSK2(Kin.Dom.1-N-terminal)	72	89	68	35	6.5
RSK2(Kin.Dom.2-C-terminal)	100	68	95	67	100
RSK3(Kin.Dom.1-N-terminal)	90	93	94	64	47
RSK3(Kin.Dom.2-C-terminal)	78	93	86	93	70
RSK4(Kin.Dom.1-N-terminal)	90	96	66	58	62
RSK4(Kin.Dom.2-C-terminal)	90	76	46	5.2	57
S6K1	99	87	94	66	57
SBK1	87	81	50	100	100
SGK	90	86	78	100	100
SgK110	95	100	96	100	93
SGK2	87	91	77	100	100
SGK3	76	88	85	100	100
SIK	94	96	87	52	94
SIK2	92	100	81	49	78
SLK	100	88	62	15	65
SNARK	63	77	60	45	30
SNRK	94	93	74	78	68
SRC	98	86	71	12	60
SRMS	98	95	78	27	97
SRPK1	67	79	86	66	70
SRPK2	89	92	97	100	100
SRPK3	85	90	80	87	93
STK16	90	69	20	1.4	32
STK33	100	100	88	59	66
STK35	84	83	30	5	89
STK36	89	99	98	60	83
STK39	98	83	64	60	100
SYK	99	87	86	80	71
TAK1	99	89	97	68	47
TAOK1	92	75	43	4.5	72
TAOK2	95	92	38	1.6	93
TAOK3	94	95	78	41	93
TBK1	100	100	100	55	59
TEC	99	99	100	90	80
TESK1	95	81	30	5.3	72
TGFBR1	96	75	38	5.5	78
TGFBR2	89	92	49	7.6	63
TIE1	93	72	33	23	72
TIE2	91	89	70	20	86
TLK1	85	94	80	77	81
TLK2	99	96	86	95	96
TNIK	95	87	75	40	32
TNK1	100	100	51	43	58
TNK2	98	100	74	46	73
TNNI3K	84	100	75	47	100
TRKA	83	30	8.5	2.6	25
TRKB	100	79	39	9.8	60
TRKC	91	72	33	3.9	80
TRPM6	77	65	74	46	64
TSSK1B	89	91	96	92	100
TSSK3	100	100	77	100	98
TTK	96	76	53	9.3	27
TXK	100	98	76	24	59
TYK2(JH1domain-catalytic)	91	83	65	100	26
TYK2(JH2domain-pseudokinase)	100	97	53	34	80
TYRO3	97	100	36	23	91
ULK1	85	74	70	100	100
ULK2	90	84	79	99	100
ULK3	81	82	81	59	75
VEGFR2	82	78	77	32	93
VPS34	60	87	84	49	0.4
VRK2	80	85	81	71	39
WEE1	100	98	90	81	93
WEE2	91	86	71	74	79
WNK1	100	61	18	0.15	98
WNK2	74	49	3.8	0.8	100
WNK3	88	52	15	0	100
WNK4	90	53	13	0	73
YANK1	96	100	54	36	76
YANK2	94	96	97	60	100
YANK3	85	90	88	96	96
YES	93	78	59	17	74
YSK1	90	89	73	30	81
YSK4	97	88	48	12	7
ZAK	99	95	87	38	26
ZAP70	86	90	91	100	97
